# Supplementary material for: Expression and interaction of AGPase subunits reveal functional enzyme complexes in barley
Source: Front Plant Sci. 2025 Oct 16;16:1671162. doi: 10.3389/fpls.2025.1671162 (PMC12571849; doi:10.3389/fpls.2025.1671162)
Supplement: Supplementary file 6 [file DataSheet1.zip]

Archive with 47 entries (35 files):
- 1/
- 1/Clone/
- 1/Clone/20250208-123756[Gel].tif
- 1/Clone/克隆1.tif
- 1/CoIP-MS/
- 1/CoIP-MS/20240813003.xiboai-LC-MSMS90.zip
- 1/CoIP-MS/AGPS1 to AGPL1.png
- 1/CoIP-MS/AGPS1 to AGPS2b.tif
- 1/CoIP-MS/AGPS2b to AGPS1.png
- 1/CoIP-MS/IP-WB/
- 1/CoIP-MS/IP-WB/AGPS1.png
- 1/CoIP-MS/IP-WB/AGPS2a.tif
- 1/CoIP-MS/IP-WB/AGPS2b.png
- 1/Figure 2(HD)/
- 1/Figure 2(HD)/400ppi.tif
- 1/GST-Pull down/
- 1/GST-Pull down/S1-L1.tif
- 1/GST-Pull down/S2b-L2.tif
- 1/In vitro enzyme activity/
- 1/In vitro enzyme activity/AGPase activity.pzfx
- 1/In vivo enzyme activity/
- 1/In vivo enzyme activity/AGPase activity and Starch content.pzfx
- 1/Spatiotemporal Expression/
- 1/Spatiotemporal Expression/Protein expression/
- 1/Spatiotemporal Expression/Protein expression/different stages of grain filling development/
- 1/Spatiotemporal Expression/Protein expression/different stages of grain filling development/AGPL1-actin.tif
- 1/Spatiotemporal Expression/Protein expression/different stages of grain filling development/AGPL1.tif
- 1/Spatiotemporal Expression/Protein expression/different stages of grain filling development/AGPL2-actin.tif.jpg
- 1/Spatiotemporal Expression/Protein expression/different stages of grain filling development/AGPL2.tif
- 1/Spatiotemporal Expression/Protein expression/different stages of grain filling development/AGPS1-actin.tif
- 1/Spatiotemporal Expression/Protein expression/different stages of grain filling development/AGPS1.tif
- 1/Spatiotemporal Expression/Protein expression/different stages of grain filling development/AGPS2a-actin.tif
- 1/Spatiotemporal Expression/Protein expression/different stages of grain filling development/AGPS2a.tif
- 1/Spatiotemporal Expression/Protein expression/different stages of grain filling development/AGPS2b-actin.png
- 1/Spatiotemporal Expression/Protein expression/different stages of grain filling development/AGPS2b.png
- 1/Spatiotemporal Expression/Protein expression/different tissues/
- 1/Spatiotemporal Expression/Protein expression/different tissues/AGPL1-actin.tif
- 1/Spatiotemporal Expression/Protein expression/different tissues/AGPL1.tif
- 1/Spatiotemporal Expression/Protein expression/different tissues/AGPL2-actin.tif
- 1/Spatiotemporal Expression/Protein expression/different tissues/AGPL2.tif
- 1/Spatiotemporal Expression/Protein expression/different tissues/AGPS1-actin.tif
- 1/Spatiotemporal Expression/Protein expression/different tissues/AGPS1.tif
- 1/Spatiotemporal Expression/Protein expression/different tissues/AGPS2A-actin.tif
- 1/Spatiotemporal Expression/Protein expression/different tissues/AGPS2A.tif
- 1/Spatiotemporal Expression/Protein expression/different tissues/AGPS2b-actin.tif
- 1/Spatiotemporal Expression/Protein expression/different tissues/AGPS2b.tif
- 1/Spatiotemporal Expression/Transcriptional expression.pzfx
